# Supplementary material for: A somatic hypermutation–based machine learning model stratifies individuals with Crohn's disease and controls
Source: Genome Res. 2023 Jan;33(1):71–9. doi: 10.1101/gr.276683.122 (PMC9977146; doi:10.1101/gr.276683.122)
Supplement: Supplemental Material [file supp_gr.276683.122_SupplementalCodes.zip]

Archive with 13 entries (10 files):
- SupplementalCodes/
- SupplementalCodes/Supplemental_Code1 (1).R
- SupplementalCodes/Supplemental_Code2 (1).R
- SupplementalCodes/Supplemental_Code3 (1).R
- SupplementalCodes/Supplemental_Code4 (1).R
- SupplementalCodes/Supplemental_Code5 (1).R
- __MACOSX/
- __MACOSX/SupplementalCodes/
- __MACOSX/SupplementalCodes/._Supplemental_Code1 (1).R
- __MACOSX/SupplementalCodes/._Supplemental_Code2 (1).R
- __MACOSX/SupplementalCodes/._Supplemental_Code3 (1).R
- __MACOSX/SupplementalCodes/._Supplemental_Code4 (1).R
- __MACOSX/SupplementalCodes/._Supplemental_Code5 (1).R
